# Supplementary material for: Screening of Antioxidative Properties and Inhibition of Inflammation-Linked Enzymes by Aqueous and Ethanolic Extracts of Plants Traditionally Used in Wound Healing in Poland
Source: Antioxidants (Basel). 2021 Apr 28;10(5):698. doi: 10.3390/antiox10050698 (PMC8146166; doi:10.3390/antiox10050698)
Supplement: Supplementary file 1 [file antioxidants-10-00698-s001.zip]

Archive with 1 entries (1 files):
- antioxidants-1186063-supplementary.pdf
